# Supplementary material for: Biochemical and Molecular Characterization of the Rice Chalcone Isomerase Family
Source: Plants (Basel). 2021 Sep 30;10(10):2064. doi: 10.3390/plants10102064 (PMC8540780; doi:10.3390/plants10102064)
Supplement: Supplementary file 1 [file plants-10-02064-s001.zip]

Archive with 2 entries (2 files):
- plants-1376743-supplementary.pptx
- Tables S1-S3.pdf
